# Supplementary material for: Dimensionality of genomic information and its impact on genome-wide associations and variant selection for genomic prediction: a simulation study
Source: Genet Sel Evol. 2023 Jul 17;55:49. doi: 10.1186/s12711-023-00823-0 (PMC10351171; doi:10.1186/s12711-023-00823-0)
Supplement: Supplementary file 10 — Additional file 10. QMSim parameter files for simul_Ne200_2000QTL_h2_0.3. [file 12711_2023_823_MOESM10_ESM.txt]

/*******************************
 **     Global parameters     **
 *******************************/
title = "SA 1 - 500k SNP panel";
nrep  = 5;                     //Number of replicates
h2    = 0.3;                  //Heritability 0.3
qtlh2 = 0.3;                  //QTL heritability
phvar = 1;                     //Phenotypic variance
/*******************************
 **   Historical population   **
 *******************************/
begin_hp;
   hg_size = 1000 [0]  50000 [1000]  20000 [2000];         //Size of the historical generations     -> size [number of generation]
   nmlhg   = 3000;                                         //Number of males in the last generation
end_hp;


/*******************************
 **        Populations        **
 *******************************/
begin_pop = "p1";
   begin_founder;
      male   [n = 50, pop = "hp"];
      female [n = 15000, pop = "hp"];
   end_founder;
   ls  = 1;                    //Litter size
   md  = rnd;                  //random
   pmp = 0.3;                  //Proportion of male progeny
   sr  = 0.8;                  //Sire replacement  algumas females are selected based on pheno
   dr  = 0.3;                  //Dam replacement
   ng  = 20;                   //Number of generations
   sd  = rnd;               //Selection design
   ebv_est = blup  /true_av;   //Estimation method for bv /true additive genetic variance for each generation will be considered
   begin_popoutput;
        ld /gen 15 16 17 18 19 20;
        crossover /gen 15 16 17 18 19 20;
        data;
        stat;
        genotype /snp_code /gen 16 17 18 19 20;
        allele_freq;
   end_popoutput;
end_pop;

/*******************************
 **          Genome           **
 *******************************/
begin_genome;
   begin_chr = 1;   // CHR 1                   //number of chromosomes with the same parameter
      chrlen = 146;                            //Chromosome length cM
      nmloci = 34310;                           //Number of markers
      mpos   = even;                           //Marker positions
      nma    = all 2;                          //Number of marker alleles
      maf    = eql;                            //Marker allele frequencies
      nqloci = 312;                             //Number of QTL
      qpos   = rnd;                            //QTL positions
      nqa    = all 2;                          //Number of QTL alleles
      qaf    = eql;                            //QTL allele frequencies
      cld    = mq;                              //LD compelte on markers
      qae    = rndg 0.4;                       //QTL allele effects ~ Gamma
    end_chr;
//
    begin_chr = 1;  // CHR 2     //number of chromosomes with the same parameter
      chrlen = 125;                            //Chromosome length cM
      nmloci = 28290;                            //Number of markers
      mpos   = even;           //Marker positions
      nma    = all 2;                          //Number of marker alleles
      maf    = eql;                            //Marker allele frequencies
      nqloci = 268;                             //Number of QTL
      qpos   = rnd;             //QTL positions
      nqa    = all 2;                          //Number of QTL alleles
      qaf    = eql;                            //QTL allele frequencies
      cld    = mq;                              //LD compelte on markers
      qae    = rndg 0.4;                       //QTL allele effects ~ Gamma
    end_chr;
//
    begin_chr = 1;  // CHR 3     //number of chromosomes with the same parameter
      chrlen = 116;                            //Chromosome length cM
      nmloci = 25500;                            //Number of markers
      mpos   = even;           //Marker positions
      nma    = all 2;                          //Number of marker alleles
      maf    = eql;                            //Marker allele frequencies
      nqloci = 248;                             //Number of QTL
      qpos   = rnd;
      nqa    = all 2;                          //Number of QTL alleles
      qaf    = eql;                            //QTL allele frequencies
      cld    = mq;                              //LD compelte on markers
      qae    = rndg 0.4;                       //QTL allele effects ~ Gamma
    end_chr;
//
    begin_chr = 1;  // CHR 4     //number of chromosomes with the same parameter
      chrlen = 110;                            //Chromosome length cM
      nmloci = 25700;                            //Number of markers
      mpos   = even;           //Marker positions
      nma    = all 2;                          //Number of marker alleles
      maf    = eql;                            //Marker allele frequencies
      nqloci = 240 ;                             //Number of QTL
      qpos   = rnd;
      nqa    = all 2;                          //Number of QTL alleles
      qaf    = eql;                            //QTL allele frequencies
      cld    = mq;                              //LD compelte on markers
      qae    = rndg 0.4;                       //QTL allele effects ~ Gamma
    end_chr;
//
    begin_chr = 1;  // CHR 5     //number of chromosomes with the same parameter
      chrlen = 118;                            //Chromosome length cM
      nmloci = 22710;                            //Number of markers
      mpos   = even;           //Marker positions
      nma    = all 2;                          //Number of marker alleles
      maf    = eql;                            //Marker allele frequencies
      nqloci = 252;                             //Number of QTL
      qpos   = rnd;
      nqa    = all 2;                          //Number of QTL alleles
      qaf    = eql;                            //QTL allele frequencies
      cld    = mq;                              //LD compelte on markers
      qae    = rndg 0.4;                       //QTL allele effects ~ Gamma
    end_chr;
//
    begin_chr = 1;  // CHR 6     //number of chromosomes with the same parameter
      chrlen = 111;                            //Chromosome length cM
      nmloci = 25750;                            //Number of markers
      mpos   = even;           //Marker positions
      nma    = all 2;                          //Number of marker alleles
      maf    = eql;                            //Marker allele frequencies
      nqloci = 240;                             //Number of QTL
      qpos   = rnd;
      nqa    = all 2;                          //Number of QTL alleles
      qaf    = eql;                            //QTL allele frequencies
      cld    = mq;                              //LD compelte on markers
      qae    = rndg 0.4;                       //QTL allele effects ~ Gamma
    end_chr;
//
    begin_chr = 1;  // CHR 7     //number of chromosomes with the same parameter
      chrlen = 100;                            //Chromosome length cM
      nmloci = 23520;                            //Number of markers
      mpos   = even;           //Marker positions
      nma    = all 2;                          //Number of marker alleles
      maf    = eql;                            //Marker allele frequencies
      nqloci = 220;                             //Number of QTL
      qpos   = rnd;
      nqa    = all 2;                          //Number of QTL alleles
      qaf    = eql;                            //QTL allele frequencies
      cld    = mq;                              //LD compelte on markers
      qae    = rndg 0.4;                       //QTL allele effects ~ Gamma
    end_chr;
//
    begin_chr = 1;  // CHR 8     //number of chromosomes with the same parameter
      chrlen = 103;                            //Chromosome length cM
      nmloci = 24300;                            //Number of markers
      mpos   = even;           //Marker positions
      nma    = all 2;                          //Number of marker alleles
      maf    = eql;                            //Marker allele frequencies
      nqloci = 220;                             //Number of QTL
      qpos   = rnd;
      nqa    = all 2;                          //Number of QTL alleles
      qaf    = eql;                            //QTL allele frequencies
      cld    = mq;                              //LD compelte on markers
      qae    = rndg 0.4;                       //QTL allele effects ~ Gamma
    end_chr;
//
    begin_chr = 1;  // CHR 9     //number of chromosomes with the same parameter
      chrlen = 95;                            //Chromosome length cM
      nmloci = 20950;                            //Number of markers
      mpos   = even;           //Marker positions
      nma    = all 2;                          //Number of marker alleles
      maf    = eql;                            //Marker allele frequencies
      nqloci = 204;                             //Number of QTL
      qpos   = rnd;
      nqa    = all 2;                          //Number of QTL alleles
      qaf    = eql;                            //QTL allele frequencies
      cld    = mq;                              //LD compelte on markers
      qae    = rndg 0.4;                       //QTL allele effects ~ Gamma
    end_chr;
//
    begin_chr = 1;  // CHR 10     //number of chromosomes with the same parameter
      chrlen = 95;                            //Chromosome length cM
      nmloci = 22060;                            //Number of markers
      mpos   = even;           //Marker positions
      nma    = all 2;                          //Number of marker alleles
      maf    = eql;                            //Marker allele frequencies
      nqloci = 204;                             //Number of QTL
      qpos   = rnd;
      nqa    = all 2;                          //Number of QTL alleles
      qaf    = eql;                            //QTL allele frequencies
      cld    = mq;                              //LD compelte on markers
      qae    = rndg 0.4;                       //QTL allele effects ~ Gamma
    end_chr;
//
    begin_chr = 1;  // CHR 11     //number of chromosomes with the same parameter
      chrlen = 101;                            //Chromosome length cM
      nmloci = 22950;                            //Number of markers
      mpos   = even;           //Marker positions
      nma    = all 2;                          //Number of marker alleles
      maf    = eql;                            //Marker allele frequencies
      nqloci = 216;                             //Number of QTL
      qpos   = rnd;
      nqa    = all 2;                          //Number of QTL alleles
      qaf    = eql;                            //QTL allele frequencies
      cld    = mq;                              //LD compelte on markers
      qae    = rndg 0.4;                       //QTL allele effects ~ Gamma
    end_chr;
//
    begin_chr = 1;  // CHR 12     //number of chromosomes with the same parameter
      chrlen = 77;                            //Chromosome length cM
      nmloci = 17730;                            //Number of markers
      mpos   = even;           //Marker positions
      nma    = all 2;                          //Number of marker alleles
      maf    = eql;                            //Marker allele frequencies
      nqloci = 164;                             //Number of QTL
      qpos   = rnd;
      nqa    = all 2;                          //Number of QTL alleles
      qaf    = eql;                            //QTL allele frequencies
      cld    = mq;                              //LD compelte on markers
      qae    = rndg 0.4;                       //QTL allele effects ~ Gamma
    end_chr;
//
    begin_chr = 1;  // CHR 13     //number of chromosomes with the same parameter
      chrlen = 83;                            //Chromosome length cM
      nmloci = 18500;                            //Number of markers
      mpos   = even;           //Marker positions
      nma    = all 2;                          //Number of marker alleles
      maf    = eql;                            //Marker allele frequencies
      nqloci = 176;                             //Number of QTL
      qpos   = rnd;
      nqa    = all 2;                          //Number of QTL alleles
      qaf    = eql;                            //QTL allele frequencies
      cld    = mq;                              //LD compelte on markers
      qae    = rndg 0.4;                       //QTL allele effects ~ Gamma
    end_chr;
//
    begin_chr = 1;  // CHR 14     //number of chromosomes with the same parameter
      chrlen = 82;                            //Chromosome length cM
      nmloci = 18310;                            //Number of markers
      mpos   = even;           //Marker positions
      nma    = all 2;                          //Number of marker alleles
      maf    = eql;                            //Marker allele frequencies
      nqloci = 176;                             //Number of QTL
      qpos   = rnd;
      nqa    = all 2;                          //Number of QTL alleles
      qaf    = eql;                            //QTL allele frequencies
      cld    = mq;                              //LD compelte on markers
      qae    = rndg 0.4;                       //QTL allele effects ~ Gamma
    end_chr;
//
    begin_chr = 1;  // CHR 15     //number of chromosomes with the same parameter
      chrlen = 75;                            //Chromosome length cM
      nmloci = 17620;                            //Number of markers
      mpos   = even;           //Marker positions
      nma    = all 2;                          //Number of marker alleles
      maf    = eql;                            //Marker allele frequencies
      nqloci = 160;                            //Number of QTL
      qpos   = rnd;
      nqa    = all 2;                          //Number of QTL alleles
      qaf    = eql;                            //QTL allele frequencies
      cld    = mq;                              //LD compelte on markers
      qae    = rndg 0.4;                       //QTL allele effects ~ Gamma
    end_chr;
//
    begin_chr = 1;  // CHR 16     //number of chromosomes with the same parameter
      chrlen = 72;                            //Chromosome length cM
      nmloci = 17260;                            //Number of markers
      mpos   = even;           //Marker positions
      nma    = all 2;                          //Number of marker alleles
      maf    = eql;                            //Marker allele frequencies
      nqloci = 156;                             //Number of QTL
      qpos   = rnd;
      nqa    = all 2;                          //Number of QTL alleles
      qaf    = eql;                            //QTL allele frequencies
      cld    = mq;                              //LD compelte on markers
      qae    = rndg 0.4;                       //QTL allele effects ~ Gamma
    end_chr;
//
    begin_chr = 1;  // CHR 17     //number of chromosomes with the same parameter
      chrlen = 70;                            //Chromosome length cM
      nmloci = 16000;                            //Number of markers
      mpos   = even;           //Marker positions
      nma    = all 2;                          //Number of marker alleles
      maf    = eql;                            //Marker allele frequencies
      nqloci = 148;                             //Number of QTL
      qpos   = rnd;
      nqa    = all 2;                          //Number of QTL alleles
      qaf    = eql;                            //QTL allele frequencies
      cld    = mq;                              //LD compelte on markers
      qae    = rndg 0.4;                       //QTL allele effects ~ Gamma
    end_chr;
//
    begin_chr = 1;  // CHR 18     //number of chromosomes with the same parameter
      chrlen = 62;                            //Chromosome length cM
      nmloci = 13760;                            //Number of markers
      mpos   = even;           //Marker positions
      nma    = all 2;                          //Number of marker alleles
      maf    = eql;                            //Marker allele frequencies
      nqloci = 132;                             //Number of QTL
      qpos   = rnd;
      nqa    = all 2;                          //Number of QTL alleles
      qaf    = eql;                            //QTL allele frequencies
      cld    = mq;                              //LD compelte on markers
      qae    = rndg 0.4;                       //QTL allele effects ~ Gamma
    end_chr;
//
    begin_chr = 1;  // CHR 19     //number of chromosomes with the same parameter
      chrlen = 63;                            //Chromosome length cM
      nmloci = 14200;                            //Number of markers
      mpos   = even;           //Marker positions
      nma    = all 2;                          //Number of marker alleles
      maf    = eql;                            //Marker allele frequencies
      nqloci = 136;                             //Number of QTL
      qpos   = rnd;
      nqa    = all 2;                          //Number of QTL alleles
      qaf    = eql;                            //QTL allele frequencies
      cld    = mq;                              //LD compelte on markers
      qae    = rndg 0.4;                       //QTL allele effects ~ Gamma
    end_chr;
//
    begin_chr = 1;  // CHR 20     //number of chromosomes with the same parameter
      chrlen = 68;                            //Chromosome length cM
      nmloci = 15680;                            //Number of markers
      mpos   = even;           //Marker positions
      nma    = all 2;                          //Number of marker alleles
      maf    = eql;                            //Marker allele frequencies
      nqloci = 144;                             //Number of QTL
      qpos   = rnd;
      nqa    = all 2;                          //Number of QTL alleles
      qaf    = eql;                            //QTL allele frequencies
      cld    = mq;                              //LD compelte on markers
      qae    = rndg 0.4;                       //QTL allele effects ~ Gamma
    end_chr;
//
    begin_chr = 1;  // CHR 21     //number of chromosomes with the same parameter
      chrlen = 63;                            //Chromosome length cM
      nmloci = 14830;                            //Number of markers
      mpos   = even;           //Marker positions
      nma    = all 2;                          //Number of marker alleles
      maf    = eql;                            //Marker allele frequencies
      nqloci = 136;                             //Number of QTL
      qpos   = rnd;
      nqa    = all 2;                          //Number of QTL alleles
      qaf    = eql;                            //QTL allele frequencies
      cld    = mq;                              //LD compelte on markers
      qae    = rndg 0.4;                       //QTL allele effects ~ Gamma
    end_chr;
//
    begin_chr = 1;  // CHR 22     //number of chromosomes with the same parameter
      chrlen = 59;                            //Chromosome length cM
      nmloci = 13240;                            //Number of markers
      mpos   = even;           //Marker positions
      nma    = all 2;                          //Number of marker alleles
      maf    = eql;                            //Marker allele frequencies
      nqloci = 128;                             //Number of QTL
      qpos   = rnd;
      nqa    = all 2;                          //Number of QTL alleles
      qaf    = eql;                            //QTL allele frequencies
      cld    = mq;                              //LD compelte on markers
      qae    = rndg 0.4;                       //QTL allele effects ~ Gamma
    end_chr;
//
    begin_chr = 1;  // CHR 23     //number of chromosomes with the same parameter
      chrlen = 48;                            //Chromosome length cM
      nmloci = 10920;                            //Number of markers
      mpos   = even;           //Marker positions
      nma    = all 2;                          //Number of marker alleles
      maf    = eql;                            //Marker allele frequencies
      nqloci = 104;                             //Number of QTL
      qpos   = rnd;
      nqa    = all 2;                          //Number of QTL alleles
      qaf    = eql;                            //QTL allele frequencies
      cld    = mq;                              //LD compelte on markers
      qae    = rndg 0.4;                       //QTL allele effects ~ Gamma
    end_chr;
//
    begin_chr = 1;  // CHR 24     //number of chromosomes with the same parameter
      chrlen = 60;                            //Chromosome length cM
      nmloci = 13120;                            //Number of markers
      mpos   = even;           //Marker positions
      nma    = all 2;                          //Number of marker alleles
      maf    = eql;                            //Marker allele frequencies
      nqloci = 128;                             //Number of QTL
      qpos   = rnd;
      nqa    = all 2;                          //Number of QTL alleles
      qaf    = eql;                            //QTL allele frequencies
      cld    = mq;                              //LD compelte on markers
      qae    = rndg 0.4;                       //QTL allele effects ~ Gamma
    end_chr;
//
    begin_chr = 1;  // CHR 25     //number of chromosomes with the same parameter
      chrlen = 42;                            //Chromosome length cM
      nmloci = 10040;                            //Number of markers
      mpos   = even;           //Marker positions
      nma    = all 2;                          //Number of marker alleles
      maf    = eql;                            //Marker allele frequencies
      nqloci = 88;                             //Number of QTL
      qpos   = rnd;
      nqa    = all 2;                          //Number of QTL alleles
      qaf    = eql;                            //QTL allele frequencies
      cld    = mq;                              //LD compelte on markers
      qae    = rndg 0.4;                       //QTL allele effects ~ Gamma
    end_chr;
//
    begin_chr = 1;  // CHR 26     //number of chromosomes with the same parameter
      chrlen = 47;                            //Chromosome length cM
      nmloci = 11160;                            //Number of markers
      mpos   = even;           //Marker positions
      nma    = all 2;                          //Number of marker alleles
      maf    = eql;                            //Marker allele frequencies
      nqloci = 100;                             //Number of QTL
      qpos   = rnd;
      nqa    = all 2;                          //Number of QTL alleles
      qaf    = eql;                            //QTL allele frequencies
      cld    = mq;                              //LD compelte on markers
      qae    = rndg 0.4;                       //QTL allele effects ~ Gamma
    end_chr;
//
    begin_chr = 1;  // CHR 27     //number of chromosomes with the same parameter
      chrlen = 43;                            //Chromosome length cM
      nmloci = 9810;                            //Number of markers
      mpos   = even;           //Marker positions
      nma    = all 2;                          //Number of marker alleles
      maf    = eql;                            //Marker allele frequencies
      nqloci = 92;                             //Number of QTL
      qpos   = rnd;
      nqa    = all 2;                          //Number of QTL alleles
      qaf    = eql;                            //QTL allele frequencies
      cld    = mq;                              //LD compelte on markers
      qae    = rndg 0.4;                       //QTL allele effects ~ Gamma
    end_chr;
//
    begin_chr = 1;  // CHR 28     //number of chromosomes with the same parameter
      chrlen = 40;                            //Chromosome length cM
      nmloci = 9810;                            //Number of markers
      mpos   = even;           //Marker positions
      nma    = all 2;                          //Number of marker alleles
      maf    = eql;                            //Marker allele frequencies
      nqloci = 84;                             //Number of QTL
      qpos   = rnd;
      nqa    = all 2;                          //Number of QTL alleles
      qaf    = eql;                            //QTL allele frequencies
      cld    = mq;                              //LD compelte on markers
      qae    = rndg 0.4;                       //QTL allele effects ~ Gamma
    end_chr;
//
    begin_chr = 1;  // CHR 29     //number of chromosomes with the same parameter
      chrlen = 45;                            //Chromosome length cM
      nmloci = 10870;                            //Number of markers
      mpos   = even;           //Marker positions
      nma    = all 2;                          //Number of marker alleles
      maf    = eql;                            //Marker allele frequencies
      nqloci = 96;                             //Number of QTL
      qpos   = rnd;
      nqa    = all 2;                          //Number of QTL alleles
      qaf    = eql;                            //QTL allele frequencies
      cld    = mq;                              //LD compelte on markers
      qae    = rndg 0.4;                       //QTL allele effects ~ Gamma
    end_chr;
//
   mmutr = 2.5e-5 /recurrent; // marker mutation rate
   qmutr = 2.5e-5 /recurrent; //QTL mutation rate
   select_seg_loci /maft 0.05 /nmrk 500000  /nqtl 2000;     //maft[v] is minor allele frequency threshold. Loci with minor allele frequency larger than or equal to v will be selected
   end_genome;                                            //nmrk[v] is the number of markers to be selected randomly

/*******************************
 **       Output options      **
 *******************************/
 begin_output;
   linkage_map;
   allele_effect;
 end_output;
