# Supplementary material for: Dimensionality of genomic information and its impact on genome-wide associations and variant selection for genomic prediction: a simulation study
Source: Genet Sel Evol. 2023 Jul 17;55:49. doi: 10.1186/s12711-023-00823-0 (PMC10351171; doi:10.1186/s12711-023-00823-0)
Supplement: Supplementary file 15 — Additional file 15: Table S3. This table contains 5 sheets with the prediction accuracy and b1 values of each scenario Ne20 Q200, Ne20 Q2000, Ne200 Q200, and Ne200 Q2000, and PBLUP. [file 12711_2023_823_MOESM15_ESM.xlsx]

## Sheet: Ne20Q200
	Prediction accuracy											b1
	Ne20Q200H30	Method	50k	TOP10	TOP50	TOP100	TOP200	TOP400	SIG	Mean		Ne20Q200H30	Method	50k	TOP10	TOP50	TOP100	TOP200	TOP400	SIG	Mean
	EIG50	ssGBLUP	0.772085	0.772145	0.772182	0.772217	0.772372	0.772528	NA	0.772255		EIG50	ssGBLUP	0.779854	0.779918	0.780036	0.780121	0.780399	0.780663	NA	0.780165
		SE	0.0138195	0.0137768	0.0137785	0.0137994	0.0138161	0.0138756	NA	0.013811			SE	0.0426726	0.0426598	0.042638	0.0426081	0.0426318	0.0426154	NA	0.0426376
	EIG60	ssGBLUP	0.776925	0.776915	0.776876	0.776935	0.777273	0.777535	NA	0.777077		EIG60	ssGBLUP	0.779844	0.779844	0.779967	0.780029	0.780284	0.780414	NA	0.780064
		SE	0.0131141	0.0131144	0.0131179	0.0131376	0.0132505	0.0132839	NA	0.0131697			SE	0.043026	0.0430393	0.043039	0.0429997	0.0428809	0.0426159	NA	0.0429334
	EIG70	ssGBLUP	0.776084	0.776221	0.776394	0.776669	0.777099	0.777615	NA	0.77668		EIG70	ssGBLUP	0.780055	0.78008	0.78017	0.780384	0.780733	0.780762	NA	0.780364
		SE	0.012281	0.0122963	0.0123082	0.0123127	0.012288	0.0122523	NA	0.0122898			SE	0.0422044	0.0421531	0.0419997	0.0418577	0.0417147	0.0414983	NA	0.0419047
	EIG80	ssGBLUP	0.779717	0.780076	0.78112	0.781578	0.782388	0.783438	NA	0.781386		EIG80	ssGBLUP	0.786249	0.786382	0.786648	0.786651	0.786503	0.786584	NA	0.786503
		SE	0.0126803	0.0128176	0.013011	0.0130628	0.013163	0.0131052	NA	0.0129733			SE	0.0426933	0.0428392	0.042759	0.0427802	0.0428733	0.0426327	NA	0.042763
	EIG90	ssGBLUP	0.790389	0.791419	0.792921	0.794013	0.795494	0.797056	0.801663	0.794708		EIG90	ssGBLUP	0.803147	0.803518	0.803407	0.803071	0.802891	0.802612	0.808406	0.803865
		SE	0.013839	0.0140333	0.0144514	0.0146734	0.0149066	0.0151103	0.0106248	0.0139484			SE	0.0436228	0.0436833	0.0437977	0.0438573	0.0437534	0.0435437	0.0501313	0.0446271
	EIG95	ssGBLUP	0.802826	0.804215	0.806138	0.807692	0.809434	0.81165	0.804571	0.806647		EIG95	ssGBLUP	0.823366	0.823909	0.823694	0.823885	0.824134	0.824383	0.823947	0.823903
		SE	0.0114929	0.0117829	0.0120927	0.0122929	0.0125876	0.012815	0.0120281	0.012156			SE	0.0398791	0.0400327	0.0403882	0.0407472	0.0409417	0.0411538	0.0401717	0.0404735
	EIG98	ssGBLUP	0.826872	0.828533	0.830687	0.831959	0.833977	0.836247	0.832518	0.831542		EIG98	ssGBLUP	0.850955	0.851539	0.851589	0.851529	0.851398	0.851506	0.850436	0.851279
		SE	0.0106433	0.0109828	0.0111312	0.0113587	0.0115943	0.0117366	0.0109083	0.0111936			SE	0.0361386	0.0363637	0.0366444	0.0368446	0.0369944	0.037015	0.0369279	0.0367041
	EIG99	ssGBLUP	0.845958	0.847709	0.850457	0.851658	0.853501	0.855918	0.853195	0.851199		EIG99	ssGBLUP	0.867634	0.868291	0.869041	0.868792	0.869143	0.86901	0.868514	0.868632
		SE	0.0102363	0.0106106	0.0111419	0.0112642	0.0113537	0.011319	0.0115607	0.0110695			SE	0.0346319	0.0348764	0.0355272	0.0358183	0.0364804	0.0366098	0.0361014	0.0357208
	All	ssGBLUP	0.911164	0.912859	0.914984	0.915924	0.917195	0.918864	0.919741	0.915819		All	ssGBLUP	0.895529	0.895736	0.895929	0.895599	0.894277	0.893486	0.894071	0.894947
		SE	0.00417086	0.0045648	0.00483203	0.00491569	0.00503237	0.00514272	0.00532935	0.0048554			SE	0.0295206	0.0293112	0.0290783	0.0291076	0.0289811	0.0285873	0.0286331	0.0290313
	Ne20Q200H90	Method	50k	TOP10	TOP50	TOP100	TOP200	TOP400	SIG	Mean		Ne20Q200H90	Method	50k	TOP10	TOP50	TOP100	TOP200	TOP400	SIG	Mean
	EIG50	ssGBLUP	0.828408	0.828429	0.828535	0.828864	0.828578	0.829567	NA	0.82873		EIG50	ssGBLUP	0.880801	0.880753	0.880858	0.880432	0.879799	0.879434	NA	0.880346
		SE	0.016044	0.0160356	0.016084	0.0159333	0.0160675	0.0156628	NA	0.0159712			SE	0.0156323	0.0156696	0.0156484	0.0155296	0.0153725	0.0153331	NA	0.0155309
	EIG60	ssGBLUP	0.830417	0.830786	0.832222	0.8326	0.83281	0.833588	NA	0.832071		EIG60	ssGBLUP	0.885196	0.885064	0.885093	0.884458	0.883533	0.882641	NA	0.884331
		SE	0.0160866	0.0161364	0.0157547	0.0158051	0.0159037	0.0156736	NA	0.0158933			SE	0.016423	0.0164566	0.0164842	0.0163599	0.0162752	0.0162438	NA	0.0163738
	EIG70	ssGBLUP	0.83307	0.83369	0.835034	0.835257	0.836123	0.837159	0.788824	0.828451		EIG70	ssGBLUP	0.891867	0.891941	0.8916	0.890961	0.890332	0.889393	0.913187	0.894183
		SE	0.0159394	0.0156765	0.0153418	0.0152997	0.0151846	0.0151949	NA	0.0154395			SE	0.0160464	0.0161508	0.0160292	0.0159929	0.0159977	0.0159737	NA	0.0160318
	EIG80	ssGBLUP	0.838568	0.840103	0.841537	0.842469	0.843491	0.844693	0.835316	0.840883		EIG80	ssGBLUP	0.901515	0.902155	0.901798	0.901291	0.900028	0.898653	0.892131	0.899653
		SE	0.0160124	0.015719	0.0153702	0.0153399	0.0153135	0.0154777	0.01571	0.0155632			SE	0.0158373	0.0158897	0.0160718	0.0161445	0.0161813	0.0159478	0.014545	0.0158025
	EIG90	ssGBLUP	0.852341	0.854227	0.85623	0.857251	0.8587	0.860379	0.8572	0.856618		EIG90	ssGBLUP	0.9281	0.928958	0.928291	0.926888	0.925496	0.923143	0.926794	0.92681
		SE	0.0147593	0.0144618	0.0140835	0.014102	0.0141082	0.0142275	0.0138075	0.0142214			SE	0.0154277	0.0153458	0.015388	0.0154115	0.0153734	0.0153731	0.0149419	0.0153231
	EIG95	ssGBLUP	0.870932	0.873076	0.875948	0.876995	0.878581	0.880228	0.878994	0.876393		EIG95	ssGBLUP	0.958789	0.9602	0.960371	0.959518	0.958135	0.956146	0.957174	0.958619
		SE	0.013446	0.0131328	0.0127205	0.0127757	0.0129158	0.0129645	0.0126256	0.0129401			SE	0.0189587	0.0187279	0.0185541	0.0183528	0.0184497	0.0184124	0.018043	0.0184998
	EIG98	ssGBLUP	0.903431	0.905737	0.908041	0.909311	0.911099	0.913071	0.913911	0.909229		EIG98	ssGBLUP	0.998785	1.00006	0.999474	0.99918	0.99839	0.996444	0.995157	0.998213
		SE	0.0111793	0.0108059	0.010606	0.0104527	0.0106151	0.0104344	0.0101864	0.0106114			SE	0.0206839	0.0202384	0.0198176	0.0197414	0.0196953	0.0195592	0.0192377	0.0198534
	EIG99	ssGBLUP	0.92927	0.931352	0.933307	0.934583	0.936265	0.937844	0.939274	0.934556		EIG99	ssGBLUP	1.01944	1.02059	1.01952	1.0187	1.01787	1.01626	1.01413	1.01807
		SE	0.00779883	0.00747746	0.00740873	0.00742628	0.00733397	0.00724053	0.00709672	0.0073975			SE	0.0189893	0.0182848	0.0178188	0.0178643	0.0178406	0.0178545	0.0173699	0.0180032
	All	ssGBLUP	0.973207	0.974865	0.976162	0.976883	0.977684	0.978724	0.980242	0.976824		All	ssGBLUP	1.01839	1.01941	1.01805	1.01675	1.01526	1.01476	1.01198	1.01637
		SE	0.00283066	0.00253801	0.00251796	0.00253366	0.00241483	0.00229734	0.0021058	0.00246261			SE	0.00835125	0.00744915	0.0073689	0.00767272	0.00786197	0.00730556	0.00711964	0.00758988
	Ne20Q200H99	Method	50k	TOP10	TOP50	TOP100	TOP200	TOP400	SIG	Mean		Ne20Q200H99	Method	50k	TOP10	TOP50	TOP100	TOP200	TOP400	SIG	Mean
	EIG50	ssGBLUP	0.854494	0.854519	0.85504	0.855242	0.855913	0.856422	0.861462	0.856156		EIG50	ssGBLUP	0.883662	0.8831	0.882523	0.881733	0.881044	0.880099	0.912217	0.88634
		SE	0.0104859	0.0106276	0.0106553	0.0105961	0.0105462	0.0104093	0.0073143	0.0100907			SE	0.0160394	0.0161832	0.0159341	0.0158659	0.0156695	0.0156917	0.0110886	0.0152104
	EIG60	ssGBLUP	0.857022	0.85792	0.858864	0.859313	0.860097	0.860624	0.866887	0.860104		EIG60	ssGBLUP	0.889768	0.890188	0.889389	0.887975	0.887083	0.885791	0.919654	0.892836
		SE	0.0108571	0.0110923	0.0112961	0.0111094	0.0111456	0.0109741	0.00815238	0.010661			SE	0.0159465	0.0159287	0.0157722	0.0154558	0.0152673	0.0150003	0.00916994	0.0146487
	EIG70	ssGBLUP	0.861396	0.861893	0.863243	0.863859	0.864608	0.865394	0.871835	0.864604		EIG70	ssGBLUP	0.899822	0.899311	0.898751	0.897663	0.896495	0.894899	0.901449	0.898341
		SE	0.0107458	0.0108607	0.0108488	0.010804	0.0106357	0.0104663	0.00812408	0.0103551			SE	0.0146374	0.0145817	0.0141738	0.0140719	0.0138262	0.0136547	0.0152831	0.0143184
	EIG80	ssGBLUP	0.867487	0.868477	0.870252	0.870837	0.871682	0.87245	0.870712	0.870271		EIG80	ssGBLUP	0.915777	0.915707	0.914743	0.914119	0.913125	0.911541	0.912668	0.913954
		SE	0.010572	0.0105236	0.0102784	0.0101646	0.0101082	0.00990907	0.0105602	0.0103023			SE	0.0154541	0.0152268	0.0147041	0.0145822	0.0144851	0.0144227	0.0140762	0.0147073
	EIG90	ssGBLUP	0.883474	0.88494	0.886836	0.888645	0.89039	0.892037	0.891138	0.888209		EIG90	ssGBLUP	0.948042	0.94824	0.947513	0.947093	0.945858	0.944194	0.944093	0.946433
		SE	0.0103165	0.0102594	0.0100319	0.00992319	0.00950989	0.009249	0.00977736	0.00986674			SE	0.0162347	0.0160853	0.0155129	0.0153212	0.0152292	0.0151592	0.0148444	0.0154839
	EIG95	ssGBLUP	0.906227	0.907745	0.910361	0.91198	0.913895	0.915836	0.91695	0.911856		EIG95	ssGBLUP	0.980412	0.9807	0.980702	0.980263	0.979505	0.978562	0.97707	0.979602
		SE	0.00903358	0.00905236	0.00888698	0.00866163	0.00848039	0.00822095	0.00799599	0.00861884			SE	0.0147913	0.0147514	0.0145429	0.0140859	0.0136962	0.0133949	0.012624	0.0139838
	EIG98	ssGBLUP	0.939571	0.9418	0.943744	0.945307	0.947197	0.948393	0.9517	0.945388		EIG98	ssGBLUP	1.01775	1.02304	1.02251	1.02229	1.02176	1.01509	1.02023	1.02038
		SE	0.00603159	0.00631855	0.00616366	0.00591468	0.0057054	0.00517354	0.00536557	0.00581043			SE	0.0144573	0.0126283	0.0126492	0.0123722	0.0120209	0.0138214	0.0114952	0.0127778
	EIG99	ssGBLUP	0.957627	0.959001	0.960803	0.961875	0.963289	0.965181	0.967487	0.962181		EIG99	ssGBLUP	1.02485	1.02678	1.02576	1.02144	1.02037	1.02292	1.02237	1.0235
		SE	0.00630565	0.00615491	0.00622011	0.00589344	0.00568862	0.00573452	0.0054859	0.00592616			SE	0.011637	0.0109836	0.0109857	0.0120858	0.0116999	0.0102233	0.00983835	0.0110648
	All	ssGBLUP	0.988213	0.989456	0.990072	0.990988	0.991319	0.991922	0.992465	0.990634		All	ssGBLUP	1.00968	1.00751	1.00893	1.00681	1.00818	1.00726	1.0056	1.00771
		SE	0.00149636	0.00134375	0.00115444	0.00105919	0.000941639	0.000915682	0.000964765	0.00112512			SE	0.00889498	0.00689882	0.00843626	0.00669559	0.00814772	0.00792338	0.00793642	0.0078476

## Sheet: Ne20Q2000
	Prediction accuracy												b1
	Ne20Q2000H30	Method	50k	TOP10	TOP100	TOP500	TOP1000	TOP2000	TOP4000	SIG	Mean		Ne20Q2000H30	Method	50k	TOP10	TOP100	TOP500	TOP1000	TOP2000	TOP4000	SIG	Mean
	EIG50	ssGBLUP	0.768373	0.768417	0.768339	0.768437	0.768202	0.768064	0.767279	NA	0.768159		EIG50	ssGBLUP	0.97149	0.971453	0.971372	0.970472	0.968824	0.967351	0.965518	NA	0.969497
		SE	0.0227191	0.0227245	0.022743	0.0227336	0.0229111	0.0229889	0.0230329	NA	0.0228362			SE	0.0194124	0.0193839	0.0193658	0.0191165	0.0188438	0.0187141	0.0175712	NA	0.0189154
	EIG60	ssGBLUP	0.768664	0.76872	0.7689	0.768677	0.768849	0.768608	0.768405	NA	0.768689		EIG60	ssGBLUP	0.972096	0.972066	0.971987	0.969637	0.969044	0.967585	0.967527	NA	0.969992
		SE	0.0230654	0.0230499	0.0229844	0.0229931	0.0227098	0.0225143	0.0222102	NA	0.0227896			SE	0.0190419	0.019021	0.0188967	0.0184215	0.0182706	0.0179573	0.0174164	NA	0.0184322
	EIG70	ssGBLUP	0.770005	0.770086	0.770161	0.769985	0.769889	0.769683	0.769722	NA	0.769933		EIG70	ssGBLUP	0.976489	0.976452	0.975911	0.974363	0.97287	0.970657	0.968446	NA	0.973598
		SE	0.023246	0.0232048	0.0231106	0.0230104	0.0230152	0.0229702	0.0224193	NA	0.0229967			SE	0.0191884	0.01916	0.0190614	0.0189376	0.0190067	0.0191023	0.0202352	NA	0.0192417
	EIG80	ssGBLUP	0.772878	0.772931	0.773179	0.773821	0.774598	0.775274	0.775761	NA	0.774063		EIG80	ssGBLUP	0.980727	0.980287	0.979536	0.977604	0.976657	0.974064	0.971465	NA	0.977191
		SE	0.0231747	0.0231134	0.0226488	0.0219077	0.0212314	0.0206565	0.0199381	NA	0.0218101			SE	0.0198615	0.0199967	0.0204501	0.0210671	0.0213587	0.021372	0.0214253	NA	0.0207902
	EIG90	ssGBLUP	0.781748	0.782043	0.782926	0.783802	0.7847	0.785469	0.78582	0.700867	0.773422		EIG90	ssGBLUP	0.995478	0.995736	0.995469	0.993355	0.992649	0.9908	0.989201	1.00501	0.994712
		SE	0.0233102	0.0231151	0.0226941	0.0223794	0.0219862	0.0218179	0.021553	NA	0.022408			SE	0.021258	0.0213427	0.0216789	0.0219383	0.022293	0.0222375	0.021982	NA	0.0218186
	EIG95	ssGBLUP	0.790175	0.790435	0.791621	0.793299	0.794135	0.795264	0.796872	0.709051	0.782606		EIG95	ssGBLUP	1.01784	1.01794	1.01829	1.0164	1.01471	1.01113	1.00652	1.01794	1.0151
		SE	0.0239232	0.0237334	0.0231085	0.0227783	0.0226523	0.0227766	0.0227715	NA	0.0231062			SE	0.0209257	0.0210894	0.0212615	0.0212094	0.0210293	0.02095	0.0204509	NA	0.020988
	EIG98	ssGBLUP	0.815	0.815247	0.816162	0.817538	0.818419	0.820318	0.822318	0.807199	0.816525		EIG98	ssGBLUP	1.03173	1.03173	1.03139	1.02815	1.02484	1.02108	1.01713	1.01814	1.02552
		SE	0.0187819	0.0186726	0.0182564	0.0184877	0.0188561	0.0190903	0.0191573	0.0348614	0.0207705			SE	0.0168675	0.0168725	0.0169318	0.0167283	0.0164504	0.0157235	0.015481	0.0205718	0.0169534
	EIG99	ssGBLUP	0.844978	0.845311	0.846087	0.847475	0.848502	0.849754	0.851513	0.831127	0.845593		EIG99	ssGBLUP	1.05049	1.05054	1.04885	1.04511	1.04303	1.03837	1.03389	1.08687	1.04964
		SE	0.0134198	0.0133275	0.0131727	0.0133858	0.013723	0.0136484	0.0139201	0.0171894	0.0139733			SE	0.0179299	0.0178152	0.0175022	0.0172541	0.016786	0.0168725	0.0165043	0.00725981	0.0159905
	All	ssGBLUP	0.912428	0.912774	0.914245	0.916085	0.917084	0.918232	0.919514	0.913333	0.915462		All	ssGBLUP	1.03253	1.0325	1.03193	1.02881	1.02569	1.02139	1.01769	1.03246	1.02788
		SE	0.00798037	0.00795343	0.00759685	0.00749221	0.00750349	0.00754889	0.00768939	0.00765858	0.0076779			SE	0.0180088	0.0178249	0.0177149	0.0177855	0.0176732	0.0175883	0.0173316	0.0177944	0.0177152
	Ne20Q2000H90	Method	50k	TOP10	TOP100	TOP500	TOP1000	TOP2000	TOP4000	SIG	Mean		Ne20Q2000H90	Method	50k	TOP10	TOP100	TOP500	TOP1000	TOP2000	TOP4000	SIG	Mean
	EIG50	ssGBLUP	0.847179	0.847221	0.847309	0.847335	0.847212	0.847274	0.847035	NA	0.847224		EIG50	ssGBLUP	0.902255	0.901484	0.901412	0.90121	0.901108	0.901122	0.900683	NA	0.901325
		SE	0.00912606	0.00912357	0.00910318	0.00911036	0.00914986	0.00914694	0.00921211	NA	0.00913887			SE	0.0172408	0.0173703	0.0172991	0.0172538	0.0173956	0.0173975	0.0171583	NA	0.0173022
	EIG60	ssGBLUP	0.849227	0.849226	0.849328	0.849094	0.849001	0.84898	0.848805	NA	0.849094		EIG60	ssGBLUP	0.901634	0.901581	0.901377	0.904242	0.903597	0.90254	0.902313	NA	0.902469
		SE	0.00896139	0.00896745	0.00894964	0.00869273	0.0086615	0.00864214	0.00860038	NA	0.00878218			SE	0.0170105	0.0169979	0.0169449	0.0177271	0.0179359	0.0182619	0.0184322	NA	0.0176158
	EIG70	ssGBLUP	0.85205	0.852351	0.852579	0.852862	0.852913	0.852695	0.853147	NA	0.852657		EIG70	ssGBLUP	0.912873	0.908854	0.908685	0.909627	0.907335	0.910475	0.906127	NA	0.90914
		SE	0.00844448	0.00867155	0.00863771	0.00861619	0.00855553	0.0082629	0.00836576	NA	0.00850773			SE	0.017638	0.0167532	0.016726	0.0163886	0.0169121	0.0179053	0.0172216	NA	0.0170778
	EIG80	ssGBLUP	0.858157	0.85821	0.858392	0.858988	0.859008	0.859216	0.859531	0.845049	0.857069		EIG80	ssGBLUP	0.923619	0.923465	0.922646	0.917245	0.919909	0.917573	0.915781	0.890608	0.916356
		SE	0.0086013	0.00858937	0.0085511	0.00871992	0.00852847	0.00851316	0.00837079	NA	0.00855344			SE	0.0175882	0.0176695	0.01778	0.016715	0.0176133	0.0177982	0.0178827	NA	0.0175781
	EIG90	ssGBLUP	0.871751	0.871937	0.87224	0.872959	0.873348	0.8743	0.874719	0.897483	0.876092		EIG90	ssGBLUP	0.952786	0.953135	0.951994	0.949068	0.947575	0.94952	0.943183	0.974556	0.952727
		SE	0.0080388	0.00806717	0.00801374	0.0078085	0.00777582	0.00794948	0.00781475	NA	0.00792404			SE	0.0167178	0.016428	0.0165805	0.017175	0.0171565	0.0152915	0.016921	NA	0.0166101
	EIG95	ssGBLUP	0.890174	0.890382	0.891004	0.892101	0.892829	0.893963	0.895292	0.895231	0.892622		EIG95	ssGBLUP	0.992013	0.991834	0.990839	0.988121	0.986329	0.985204	0.983338	0.979441	0.98714
		SE	0.00704374	0.00703089	0.00696685	0.00683855	0.00679272	0.00671782	0.00663206	0.0108742	0.0073621			SE	0.0132346	0.0133043	0.0134151	0.0132333	0.012973	0.0129207	0.0125519	0.0126845	0.0130397
	EIG98	ssGBLUP	0.919297	0.91969	0.920468	0.922074	0.922982	0.924226	0.925657	0.919959	0.921794		EIG98	ssGBLUP	1.01503	1.01462	1.01405	1.01213	1.01123	1.00965	1.0078	1.01475	1.01241
		SE	0.00570235	0.00566781	0.0055858	0.00549298	0.0054859	0.00542104	0.00534649	0.00564498	0.00554342			SE	0.0131655	0.0130949	0.0133368	0.0128944	0.0128583	0.0124268	0.0118542	0.0131624	0.0128492
	EIG99	ssGBLUP	0.938295	0.938661	0.939639	0.94131	0.942092	0.943517	0.944685	0.939249	0.940931		EIG99	ssGBLUP	1.02409	1.02361	1.02277	1.02098	1.02025	1.0187	1.01836	1.02361	1.02155
		SE	0.00473699	0.00471382	0.00462415	0.00443525	0.004378	0.00427671	0.00411843	0.00467428	0.00449471			SE	0.0103915	0.0101334	0.00995179	0.00954159	0.00977485	0.00940641	0.00944828	0.0102938	0.0098677
	All	ssGBLUP	0.977591	0.977736	0.978283	0.979503	0.98024	0.981113	0.981855	0.979146	0.979433		All	ssGBLUP	1.0134	1.01346	1.01277	1.01184	1.01157	1.00978	1.00902	1.01228	1.01177
		SE	0.00173221	0.00180071	0.00171438	0.00166002	0.0016302	0.00144772	0.00138975	0.00163307	0.00162601			SE	0.00716547	0.0071572	0.0070243	0.00684614	0.00658712	0.00640762	0.00635049	0.006873	0.00680142
	Ne20Q2000H99	Method	50k	TOP10	TOP100	TOP500	TOP1000	TOP2000	TOP4000	SIG	Mean		Ne20Q2000H99	Method	50k	TOP10	TOP100	TOP500	TOP1000	TOP2000	TOP4000	SIG	Mean
	EIG50	ssGBLUP	0.834089	0.83426	0.831112	0.83113	0.831002	0.831223	0.831172	NA	0.831998		EIG50	ssGBLUP	0.890585	0.890692	0.893055	0.892726	0.892075	0.891898	0.891727	NA	0.891822
		SE	0.015029	0.0149826	0.0142514	0.0142475	0.0140662	0.0141583	0.0142654	NA	0.0144286			SE	0.00927086	0.00920728	0.0120288	0.0121318	0.0121989	0.0122533	0.0124138	NA	0.0113578
	EIG60	ssGBLUP	0.834002	0.834225	0.834	0.834222	0.834277	0.834128	0.834012	NA	0.834124		EIG60	ssGBLUP	0.89934	0.899158	0.89899	0.898155	0.897961	0.897441	0.897233	NA	0.898325
		SE	0.0141308	0.0141787	0.0141121	0.0141451	0.0141486	0.0140283	0.0140656	NA	0.0141156			SE	0.011672	0.0116322	0.0116484	0.0116897	0.0116852	0.0117585	0.0118311	NA	0.0117025
	EIG70	ssGBLUP	0.839833	0.839834	0.839932	0.839526	0.839551	0.840085	0.84019	NA	0.83985		EIG70	ssGBLUP	0.912625	0.912878	0.912214	0.911363	0.910456	0.909833	0.908414	NA	0.911112
		SE	0.0136297	0.0135712	0.0136285	0.0134238	0.0133488	0.013249	0.0132625	NA	0.0134448			SE	0.0114637	0.0114812	0.0114404	0.0115626	0.0114577	0.0113413	0.0116684	NA	0.0114879
	EIG80	ssGBLUP	0.846435	0.846628	0.847107	0.847385	0.847763	0.848527	0.849374	0.889997	0.852902		EIG80	ssGBLUP	0.932212	0.932252	0.931739	0.930441	0.929466	0.927777	0.926309	0.915164	0.92817
		SE	0.0130568	0.0130501	0.0130903	0.0130083	0.0129905	0.0129775	0.012776	NA	0.0129928			SE	0.0114878	0.0114414	0.011398	0.011675	0.0117452	0.0119031	0.0122092	NA	0.0116943
	EIG90	ssGBLUP	0.867243	0.867417	0.86809	0.869457	0.870401	0.871483	0.872198	0.858023	0.868039		EIG90	ssGBLUP	0.972272	0.972205	0.971725	0.970772	0.969746	0.968226	0.966239	0.94736	0.967318
		SE	0.0109672	0.0109294	0.0108753	0.0108768	0.0108805	0.0108174	0.0106958	NA	0.0108632			SE	0.0133703	0.0133487	0.0132667	0.0131324	0.0130817	0.0130164	0.0132285	NA	0.0132064
	EIG95	ssGBLUP	0.893465	0.893564	0.894656	0.896439	0.897785	0.899357	0.901074	0.893776	0.896264		EIG95	ssGBLUP	1.01393	1.01323	1.01301	1.01211	1.0114	1.01019	1.00824	1.01325	1.01192
		SE	0.00766126	0.00780577	0.00779319	0.00782644	0.00773917	0.00766264	0.00745461	0.0078335	0.00772207			SE	0.0125061	0.0123009	0.0122829	0.0121683	0.0120877	0.0120198	0.011863	0.0123138	0.0121928
	EIG98	ssGBLUP	0.933841	0.934338	0.935452	0.938061	0.938794	0.940714	0.941983	0.935838	0.937378		EIG98	ssGBLUP	1.0431	1.04368	1.04319	1.04352	1.04131	1.04156	1.03894	1.04396	1.04241
		SE	0.00449992	0.00433163	0.00441381	0.00404994	0.00426882	0.00386958	0.00396625	0.00430933	0.00421366			SE	0.00761679	0.00796899	0.00763304	0.00812065	0.00736233	0.00787493	0.00708633	0.00805649	0.00771494
	EIG99	ssGBLUP	0.958287	0.959	0.960229	0.962038	0.962742	0.964346	0.965688	0.961152	0.961685		EIG99	ssGBLUP	1.04517	1.04544	1.04516	1.04438	1.04363	1.04296	1.04215	1.04489	1.04422
		SE	0.00232041	0.00247146	0.00240176	0.00233761	0.00210954	0.00216946	0.00207344	0.00237342	0.00228214			SE	0.00731227	0.007292	0.00735646	0.00717618	0.00698244	0.00682194	0.00683825	0.00729555	0.00713439
	All	ssGBLUP	0.986572	0.986531	0.987315	0.988469	0.988514	0.989089	0.989775	0.988734	0.988125		All	ssGBLUP	1.01765	1.01299	1.01532	1.01468	1.01127	1.01253	1.01351	1.01523	1.01415
		SE	0.00214065	0.00215344	0.00208791	0.00205814	0.00199527	0.00205116	0.00213693	0.00203685	0.00208254			SE	0.00707037	0.00983881	0.00777573	0.00817446	0.00967434	0.00905185	0.00777169	0.0071404	0.00831221

## Sheet: Ne200Q200
	Prediction accuracy											b1
	Ne200Q200H30	Method	50k	TOP10	TOP50	TOP100	TOP200	TOP400	SIG	Mean		Ne200Q200H30	Method	50k	TOP10	TOP50	TOP100	TOP200	TOP400	SIG	Mean
	EIG50	ssGBLUP	0.636401	0.639829	0.642548	0.643929	0.645044	0.647887	0.63113	0.640967		EIG50	ssGBLUP	0.962446	0.966027	0.968054	0.968823	0.969372	0.971317	0.943651	0.964241
		SE	0.0118774	0.0117844	0.0121834	0.0122824	0.0124418	0.0127541	0.00138057	0.010672			SE	0.0214259	0.0223249	0.0227531	0.0227853	0.0230321	0.0232866	0.0214871	0.0224422
	EIG60	ssGBLUP	0.643569	0.649878	0.655723	0.658078	0.66102	0.66506	0.657612	0.655849		EIG60	ssGBLUP	0.965121	0.971245	0.975579	0.977765	0.979947	0.98294	0.978979	0.975939
		SE	0.0105775	0.0112055	0.0120404	0.0122527	0.0122973	0.012131	0.00650297	0.0110011			SE	0.0195477	0.0212071	0.0217027	0.0219238	0.0215839	0.0214059	0.0245929	0.0217092
	EIG70	ssGBLUP	0.650723	0.660151	0.669233	0.673878	0.678474	0.683883	0.659656	0.668		EIG70	ssGBLUP	0.969792	0.978774	0.985697	0.989273	0.992322	0.995737	0.977534	0.984161
		SE	0.0107441	0.0113048	0.0116157	0.011427	0.0110538	0.010405	0.0118983	0.011207			SE	0.0177518	0.0189594	0.0193613	0.0187935	0.0179872	0.0168585	0.019519	0.0184615
	EIG80	ssGBLUP	0.66301	0.673529	0.686593	0.694136	0.70156	0.707525	0.679414	0.686538		EIG80	ssGBLUP	0.971118	0.980996	0.990634	0.995571	0.999126	1.00146	0.984912	0.989117
		SE	0.0103371	0.0101035	0.0101654	0.0104015	0.0102994	0.0103506	0.0115471	0.0104578			SE	0.0175296	0.0177671	0.0166392	0.016282	0.015821	0.0151699	0.01816	0.016767
	EIG90	ssGBLUP	0.687638	0.699484	0.714898	0.725711	0.735819	0.744884	0.723575	0.718858		EIG90	ssGBLUP	0.98754	0.997738	1.00654	1.0118	1.01476	1.01659	1.01085	1.00654
		SE	0.0117176	0.0114058	0.0103933	0.0104935	0.0109196	0.0110525	0.0108345	0.0109738			SE	0.0146495	0.0144763	0.0124905	0.0119616	0.0116205	0.0113078	0.0120802	0.0126552
	EIG95	ssGBLUP	0.718261	0.730534	0.74566	0.755743	0.767147	0.77809	0.764662	0.751442		EIG95	ssGBLUP	0.987648	0.996082	1.00214	1.00478	1.00651	1.00863	1.00621	1.00171
		SE	0.0107457	0.0100189	0.00933554	0.00901143	0.00933323	0.00905256	0.00976261	0.00960857			SE	0.0129238	0.0123948	0.0112846	0.010391	0.010555	0.0095897	0.0105827	0.0111031
	EIG98	ssGBLUP	0.752362	0.76493	0.778699	0.788837	0.800169	0.810991	0.805438	0.785918		EIG98	ssGBLUP	1.00366	1.00997	1.01181	1.01256	1.0131	1.01296	1.01304	1.01101
		SE	0.00975103	0.00870095	0.0086448	0.00823317	0.00807956	0.00780774	0.00828537	0.00850037			SE	0.0136682	0.0132449	0.0122563	0.0117629	0.0108778	0.00982926	0.0104397	0.0117256
	EIG99	ssGBLUP	0.778042	0.789961	0.802996	0.812501	0.823226	0.833082	0.831517	0.810189		EIG99	ssGBLUP	1.0099	1.01406	1.01354	1.01257	1.01175	1.00873	1.00885	1.01134
		SE	0.00939595	0.00837058	0.00838445	0.00780934	0.00760702	0.00758546	0.00789848	0.00815018			SE	0.0142997	0.0139028	0.0127794	0.0119515	0.0108623	0.0102599	0.0104185	0.0120677
	All	ssGBLUP	0.802068	0.813378	0.825327	0.833625	0.843311	0.85303	0.854299	0.832148		All	ssGBLUP	1.01265	1.0151	1.01242	1.01059	1.00836	1.00487	1.00427	1.00975
		SE	0.00847331	0.00759566	0.00740022	0.00681215	0.00666565	0.00639053	0.00680125	0.00716268			SE	0.0131978	0.0127221	0.0116201	0.0107348	0.00971523	0.00951467	0.0095641	0.0110098
	Ne200Q200H90	Method	50k	TOP10	TOP50	TOP100	TOP200	TOP400	SIG	Mean		Ne200Q200H90	Method	50k	TOP10	TOP50	TOP100	TOP200	TOP400	SIG	Mean
	EIG50	ssGBLUP	0.809163	0.814366	0.821174	0.824806	0.827724	0.830566	0.818233	0.820862		EIG50	ssGBLUP	0.993296	0.994787	0.993512	0.992417	0.990808	0.989634	0.994086	0.992649
		SE	0.0065032	0.00579505	0.00532353	0.0052152	0.00534116	0.00536737	0.00565537	0.00560013			SE	0.0122972	0.0125212	0.0124312	0.0122733	0.011976	0.0116752	0.0125658	0.0122485
	EIG60	ssGBLUP	0.814802	0.82097	0.828957	0.833669	0.838557	0.842769	0.830103	0.829975		EIG60	ssGBLUP	0.994472	0.996442	0.995901	0.993771	0.992147	0.990313	0.994287	0.993905
		SE	0.00612592	0.00516456	0.00424754	0.00415053	0.00399126	0.00407719	0.00518916	0.00470659			SE	0.0118974	0.0120863	0.0118977	0.0114503	0.0111055	0.0108414	0.0118869	0.0115951
	EIG70	ssGBLUP	0.823508	0.830005	0.83852	0.843799	0.850656	0.855746	0.846743	0.841283		EIG70	ssGBLUP	0.997142	0.999404	0.998707	0.996888	0.995468	0.993115	0.99604	0.99668
		SE	0.00613029	0.00508857	0.00438953	0.00431758	0.0042374	0.00421183	0.00491138	0.00475522			SE	0.0113304	0.0115791	0.0112039	0.0107978	0.0104298	0.00982791	0.0105517	0.0108172
	EIG80	ssGBLUP	0.838144	0.845158	0.85317	0.858786	0.865991	0.872092	0.86886	0.857457		EIG80	ssGBLUP	1.0041	1.00592	1.00467	1.00305	1.00193	0.999664	1.0012	1.00293
		SE	0.00544322	0.00455222	0.00390921	0.00389156	0.00355646	0.00355231	0.0039985	0.00412907			SE	0.0101867	0.01031	0.00978611	0.00934015	0.0089652	0.00849403	0.00871577	0.0093997
	EIG90	ssGBLUP	0.866646	0.873703	0.881772	0.88705	0.893405	0.899602	0.901787	0.886281		EIG90	ssGBLUP	1.01279	1.01446	1.01281	1.01102	1.00937	1.00764	1.00711	1.01074
		SE	0.00442172	0.00355691	0.00317048	0.00305981	0.00299676	0.00260142	0.00266207	0.00320988			SE	0.00871301	0.00884474	0.00826231	0.00818826	0.0074468	0.00686431	0.00683058	0.00787857
	EIG95	ssGBLUP	0.892665	0.899424	0.906972	0.91165	0.916645	0.922397	0.926767	0.910931		EIG95	ssGBLUP	1.01717	1.01795	1.01538	1.0132	1.0109	1.00924	1.00702	1.01298
		SE	0.00346523	0.00294619	0.00280924	0.00270818	0.00258778	0.00210626	0.00213149	0.0026792			SE	0.00886895	0.00902486	0.0084711	0.00811845	0.00750282	0.00724872	0.00733008	0.00808071
	EIG98	ssGBLUP	0.919566	0.925703	0.931964	0.935704	0.939957	0.944279	0.94856	0.935105		EIG98	ssGBLUP	1.0188	1.0187	1.01561	1.01316	1.01099	1.00856	1.00506	1.01298
		SE	0.00255378	0.00235499	0.00228932	0.00218756	0.00176655	0.00155289	0.00162025	0.00204648			SE	0.00732651	0.00737184	0.00681587	0.00659676	0.00643211	0.00625501	0.00612759	0.00670367
	EIG99	ssGBLUP	0.934135	0.939915	0.945238	0.948248	0.951866	0.955256	0.959073	0.947676		EIG99	ssGBLUP	1.01501	1.01383	1.01056	1.00815	1.00591	1.00336	0.999716	1.00808
		SE	0.00242179	0.0020097	0.00202248	0.0018484	0.00156205	0.00143133	0.0014406	0.00181948			SE	0.0069915	0.00686682	0.00612446	0.00597033	0.00579673	0.0056309	0.00536548	0.0061066
	All	ssGBLUP	0.945976	0.951111	0.955769	0.95843	0.961105	0.963692	0.966837	0.95756		All	ssGBLUP	1.01146	1.00999	1.00675	1.00423	1.00179	0.99922	0.99531	1.00411
		SE	0.00203311	0.00165854	0.00166011	0.00136315	0.00123508	0.00123411	0.00127665	0.00149439			SE	0.00586963	0.00585029	0.00551986	0.00524449	0.00502815	0.00486311	0.00471645	0.00529885
	Ne200Q200H99	Method	50k	TOP10	TOP50	TOP100	TOP200	TOP400	SIG	Mean		Ne200Q200H99	Method	50k	TOP10	TOP50	TOP100	TOP200	TOP400	SIG	Mean
	EIG50	ssGBLUP	0.799721	0.807731	0.81496	0.818335	0.821229	0.824379	0.810783	0.813877		EIG50	ssGBLUP	0.992453	0.995252	0.996261	0.996464	0.995952	0.99549	0.995063	0.995276
		SE	0.00843998	0.00662532	0.00744671	0.00785564	0.00792353	0.00804672	0.0066966	0.00757636			SE	0.00150679	0.00210425	0.0024079	0.00235113	0.00232516	0.00242565	0.00217281	0.00218481
	EIG60	ssGBLUP	0.807211	0.815806	0.824219	0.830134	0.834376	0.838668	0.825158	0.825082		EIG60	ssGBLUP	0.996233	0.999433	0.999691	1.00007	0.998915	0.997474	0.999802	0.998803
		SE	0.00780107	0.00606248	0.00659014	0.00696004	0.00724059	0.00732542	0.00738555	0.00705218			SE	0.00278519	0.00310425	0.00319057	0.00306191	0.00293531	0.00296034	0.00332733	0.00305213
	EIG70	ssGBLUP	0.820003	0.829269	0.838038	0.843433	0.849433	0.855937	0.846269	0.84034		EIG70	ssGBLUP	1.00199	1.00604	1.00684	1.00685	1.00616	1.00537	1.00625	1.00564
		SE	0.00734772	0.00567607	0.00606257	0.00664238	0.00660809	0.00634876	0.00736876	0.00657919			SE	0.0027421	0.00313862	0.00313499	0.00284781	0.00237122	0.00222211	0.00239905	0.0026937
	EIG80	ssGBLUP	0.839182	0.848923	0.858625	0.864338	0.87097	0.878008	0.875775	0.86226		EIG80	ssGBLUP	1.00965	1.01433	1.01625	1.01691	1.01676	1.01591	1.01634	1.01516
		SE	0.00684511	0.0052828	0.0057089	0.00574898	0.00561211	0.00531105	0.0052774	0.00568376			SE	0.00107241	0.00183415	0.00156925	0.00143554	0.0015818	0.00143608	0.00153544	0.00149495
	EIG90	ssGBLUP	0.876647	0.886261	0.896083	0.902277	0.908674	0.914551	0.918658	0.90045		EIG90	ssGBLUP	1.02022	1.02444	1.02708	1.02846	1.02868	1.02695	1.02538	1.02589
		SE	0.00446094	0.00292549	0.00346816	0.00306	0.00304816	0.00284206	0.00265855	0.00320905			SE	0.000986864	0.00145279	0.00176536	0.00144289	0.00117044	0.000852864	0.000688684	0.00119427
	EIG95	ssGBLUP	0.909503	0.918932	0.926647	0.932023	0.937573	0.942782	0.947629	0.930727		EIG95	ssGBLUP	1.02852	1.03238	1.03345	1.03438	1.03411	1.03311	1.02997	1.03228
		SE	0.00358463	0.00261576	0.00248212	0.0020217	0.00187086	0.00171523	0.00184689	0.00230531			SE	0.000442073	0.0011958	0.000981482	0.000857462	0.000950404	0.000887044	0.000768267	0.000868933
	EIG98	ssGBLUP	0.942141	0.949765	0.955649	0.960096	0.963524	0.967046	0.971147	0.958481		EIG98	ssGBLUP	1.0288	1.03059	1.03025	1.0303	1.02886	1.02738	1.02438	1.02865
		SE	0.00250508	0.00218029	0.00172224	0.00122349	0.00103716	0.000889344	0.000737815	0.00147077			SE	0.0018214	0.00250433	0.00148255	0.000884871	0.00064032	0.000672814	0.000657824	0.00123773
	EIG99	ssGBLUP	0.95729	0.963409	0.968947	0.971953	0.974525	0.977113	0.98025	0.970498		EIG99	ssGBLUP	1.02411	1.02456	1.02445	1.02352	1.02197	1.02079	1.01792	1.02248
		SE	0.00178186	0.0016972	0.00115746	0.00074543	0.000694998	0.000561137	0.000516385	0.00102207			SE	0.00151697	0.00228083	0.00127055	0.000737702	0.000712194	0.000798037	0.000832663	0.00116414
	All	ssGBLUP	0.969006	0.974315	0.978746	0.980845	0.982584	0.984573	0.986618	0.979527		All	ssGBLUP	1.01905	1.01899	1.01822	1.01709	1.01524	1.01428	1.01195	1.0164
		SE	0.00136815	0.00130837	0.000838382	0.000595252	0.000570206	0.000500409	0.000418516	0.000799898			SE	0.00158021	0.00202842	0.00124686	0.00102549	0.00102877	0.00123605	0.00131911	0.00135213

## Sheet: Ne200Q2000
	Prediction accuracy												b1
	Ne200Q2000H30	Method	50k	TOP10	TOP100	TOP500	TOP1000	TOP2000	TOP4000	SIG	Mean		Ne200Q2000H30	Method	50k	TOP10	TOP100	TOP500	TOP1000	TOP2000	TOP4000	SIG	Mean
	EIG50	ssGBLUP	0.642234	0.642261	0.642474	0.643087	0.643813	0.644715	0.646063	NA	0.643521		EIG50	ssGBLUP	0.9554	0.955318	0.955341	0.954989	0.954756	0.954143	0.953559	NA	0.954786
		SE	0.00795344	0.00797598	0.0079946	0.00810215	0.00822166	0.00828236	0.00836368	NA	0.0081277			SE	0.0128496	0.0128297	0.0128512	0.0127911	0.0127492	0.0126275	0.0127803	NA	0.0127827
	EIG60	ssGBLUP	0.648249	0.648275	0.648713	0.649956	0.650657	0.652135	0.653709	0.644074	0.649471		EIG60	ssGBLUP	0.954041	0.953908	0.954025	0.954391	0.953861	0.953691	0.953222	0.999928	0.959633
		SE	0.00702471	0.00702426	0.00709207	0.00709191	0.00715031	0.00727288	0.0072486	NA	0.00712925			SE	0.0136754	0.0136857	0.0138735	0.0140368	0.0139361	0.0135975	0.0136215	NA	0.0137752
	EIG70	ssGBLUP	0.656059	0.656201	0.656977	0.658797	0.660655	0.662768	0.665441	NA	0.659557		EIG70	ssGBLUP	0.955136	0.955231	0.955697	0.956424	0.957149	0.957364	0.956503	NA	0.956215
		SE	0.0074604	0.00746259	0.00747156	0.00757859	0.00761458	0.00770713	0.00764946	NA	0.00756347			SE	0.0155814	0.015612	0.015771	0.0158191	0.015798	0.0157167	0.0155406	NA	0.0156912
	EIG80	ssGBLUP	0.668859	0.669383	0.67086	0.674407	0.677264	0.680634	0.684915	0.65744	0.67297		EIG80	ssGBLUP	0.961561	0.962133	0.963292	0.964739	0.965186	0.965123	0.964494	0.978374	0.965613
		SE	0.00779737	0.00780391	0.00794941	0.00808072	0.00811219	0.00808129	0.00836382	0.0102129	0.0083002			SE	0.0140385	0.0141806	0.0146272	0.0149159	0.0146647	0.0142964	0.0139087	0.0153782	0.0145013
	EIG90	ssGBLUP	0.694514	0.695749	0.699772	0.706034	0.709658	0.714512	0.719886	0.704601	0.705591		EIG90	ssGBLUP	0.974705	0.975803	0.978035	0.980093	0.9797	0.97918	0.977468	0.978174	0.977895
		SE	0.0100654	0.0101566	0.0101197	0.0103476	0.0104298	0.0103803	0.01063	0.00367844	0.00947599			SE	0.0142622	0.014305	0.014551	0.0145742	0.0145849	0.0142898	0.0147523	0.0162244	0.014693
	EIG95	ssGBLUP	0.724762	0.726676	0.732265	0.740405	0.745223	0.751141	0.757289	0.720819	0.737322		EIG95	ssGBLUP	0.980792	0.982197	0.984995	0.986219	0.985416	0.983917	0.980354	0.980757	0.983081
		SE	0.00883806	0.00888637	0.0089476	0.00884552	0.00886834	0.00901135	0.00909262	0.0095875	0.00900967			SE	0.012549	0.0127755	0.0130616	0.0136609	0.0136825	0.0139419	0.0142401	0.0132862	0.0133997
	EIG98	ssGBLUP	0.76139	0.763637	0.770254	0.780267	0.786082	0.792258	0.79851	0.765348	0.777218		EIG98	ssGBLUP	0.99327	0.994237	0.995569	0.99714	0.996769	0.994602	0.990991	0.994429	0.994626
		SE	0.00734535	0.00727299	0.00707967	0.00717879	0.00726976	0.00738981	0.00758493	0.00749317	0.00732681			SE	0.0117366	0.0119614	0.0123415	0.0122615	0.012239	0.0115311	0.0112793	0.0119619	0.011914
	EIG99	ssGBLUP	0.785758	0.787957	0.794876	0.805776	0.811731	0.818483	0.824379	0.791601	0.80257		EIG99	ssGBLUP	0.998675	0.999376	1.00001	0.999644	0.998024	0.996232	0.991211	0.999621	0.997849
		SE	0.00687702	0.0068062	0.00653035	0.00623793	0.00602436	0.00599466	0.00621068	0.0072408	0.00649025			SE	0.00970403	0.00973996	0.0098213	0.00983154	0.00953432	0.00936503	0.00956526	0.00971423	0.00965946
	All	ssGBLUP	0.805595	0.807895	0.815022	0.826159	0.832347	0.838803	0.844332	0.814037	0.823024		All	ssGBLUP	0.998423	0.999153	0.999765	0.998244	0.995773	0.992247	0.986688	0.998958	0.996156
		SE	0.00757628	0.0073875	0.00670824	0.00626357	0.0061275	0.00588225	0.00606382	0.00754029	0.00669368			SE	0.00823392	0.00820445	0.00848443	0.00853161	0.00825111	0.00815611	0.00821428	0.00825923	0.00829189
	Ne200Q2000H90	Method	50k	TOP10	TOP100	TOP500	TOP1000	TOP2000	TOP4000	SIG	Mean		Ne200Q2000H90	Method	50k	TOP10	TOP100	TOP500	TOP1000	TOP2000	TOP4000	SIG	Mean
	EIG50	ssGBLUP	0.794412	0.794746	0.795816	0.797178	0.798751	0.800143	0.801563	0.773348	0.794495		EIG50	ssGBLUP	0.989849	0.989988	0.990066	0.989352	0.988291	0.987154	0.985706	0.970854	0.986408
		SE	0.00600484	0.00600054	0.00590847	0.00592188	0.00593222	0.0060188	0.00608195	NA	0.00598124			SE	0.00538368	0.00541683	0.00537673	0.00550981	0.00523492	0.00517035	0.00513394	NA	0.00531804
	EIG60	ssGBLUP	0.799904	0.800997	0.802786	0.805384	0.806896	0.808937	0.811114	0.794099	0.803765		EIG60	ssGBLUP	0.990917	0.991108	0.990962	0.989791	0.988437	0.987125	0.985142	0.992952	0.989554
		SE	0.00552426	0.00539342	0.00514435	0.00505039	0.00513164	0.00516075	0.00525075	0.00510747	0.00522038			SE	0.00567344	0.00566683	0.00540135	0.00539186	0.00547734	0.00555017	0.00559752	0.00781001	0.00582106
	EIG70	ssGBLUP	0.809273	0.810628	0.813548	0.817689	0.8199	0.822695	0.82594	0.810943	0.816327		EIG70	ssGBLUP	0.995357	0.995787	0.995486	0.994222	0.99291	0.991196	0.989407	0.993575	0.993493
		SE	0.00470817	0.00455474	0.00441627	0.00445453	0.00465871	0.00464047	0.00450638	0.0050151	0.0046193			SE	0.00408507	0.0040357	0.0041379	0.00384539	0.0037108	0.00384279	0.00384614	0.00394489	0.00393108
	EIG80	ssGBLUP	0.825481	0.827168	0.831327	0.837112	0.840739	0.844415	0.843772	0.825242	0.834407		EIG80	ssGBLUP	0.999489	1.00002	1.00011	0.998418	0.99743	0.995542	0.994252	1.00074	0.99825
		SE	0.00426301	0.00414735	0.00403043	0.00422749	0.00414682	0.00409202	0.00258894	0.00343026	0.00386579			SE	0.00271373	0.00274881	0.00267582	0.00260588	0.00255804	0.00256322	0.00231825	0.00300786	0.00264895
	EIG90	ssGBLUP	0.85468	0.856537	0.861768	0.869809	0.874411	0.879001	0.883033	0.861818	0.867632		EIG90	ssGBLUP	1.00849	1.00892	1.00946	1.00837	1.00718	1.00535	1.00276	1.00941	1.00749
		SE	0.00253605	0.0024392	0.00242097	0.00209617	0.00195815	0.00198182	0.00210957	0.00258085	0.00226535			SE	0.00309855	0.00297688	0.00286678	0.00298073	0.00312069	0.00291783	0.00291847	0.00286455	0.00296806
	EIG95	ssGBLUP	0.883199	0.88511	0.890195	0.898435	0.903161	0.907379	0.911515	0.894019	0.896627		EIG95	ssGBLUP	1.01303	1.0133	1.01375	1.01246	1.01093	1.00848	1.00628	1.01369	1.01149
		SE	0.00224493	0.00214836	0.00200311	0.00163257	0.00163005	0.00170631	0.0018613	0.00202409	0.00190634			SE	0.00423425	0.00404368	0.00393886	0.00373993	0.00379929	0.00362992	0.00363245	0.00386147	0.00385998
	EIG98	ssGBLUP	0.913959	0.915737	0.920379	0.926747	0.930677	0.934458	0.937883	0.925931	0.925721		EIG98	ssGBLUP	1.02119	1.02105	1.02066	1.01734	1.01555	1.01299	1.00992	1.01786	1.01707
		SE	0.0021754	0.00215538	0.00182889	0.00181715	0.00175195	0.00160384	0.00163037	0.00169305	0.00183201			SE	0.00383489	0.00363401	0.00353331	0.00313898	0.00309721	0.00324679	0.00319757	0.00323558	0.00336479
	EIG99	ssGBLUP	0.930179	0.931881	0.935958	0.9416	0.94481	0.948219	0.951089	0.94204	0.940722		EIG99	ssGBLUP	1.01922	1.01907	1.01816	1.01511	1.01281	1.0101	1.00662	1.01474	1.01448
		SE	0.00136767	0.00138404	0.00113981	0.00107254	0.000951766	0.000826834	0.000839783	0.000976454	0.00106986			SE	0.00388125	0.00366464	0.00355599	0.00307945	0.00296637	0.00285204	0.0030494	0.00305075	0.00326249
	All	ssGBLUP	0.942857	0.944371	0.947947	0.952807	0.955449	0.958426	0.960798	0.953999	0.952082		All	ssGBLUP	1.01673	1.01651	1.01551	1.01214	1.0098	1.00678	1.00374	1.01107	1.01153
		SE	0.00139533	0.00136158	0.00113353	0.00110777	0.000956264	0.000878476	0.000845438	0.00103574	0.00108927			SE	0.00351841	0.00329363	0.00321892	0.00271056	0.00255347	0.0025671	0.00256902	0.00267333	0.00288806
	Ne200Q2000H99	Method	50k	TOP10	TOP100	TOP500	TOP1000	TOP2000	TOP4000	SIG	Mean		Ne200Q2000H99	Method	50k	TOP10	TOP100	TOP500	TOP1000	TOP2000	TOP4000	SIG	Mean
	EIG50	ssGBLUP	0.820187	0.820651	0.821843	0.823852	0.825212	0.826576	0.828208	0.814252	0.822598		EIG50	ssGBLUP	0.975223	0.975239	0.975062	0.974816	0.974399	0.97357	0.972335	0.970363	0.973876
		SE	0.00556442	0.00549549	0.00547329	0.00537521	0.0052994	0.00521329	0.00510379	0.0027571	0.00503525			SE	0.00504177	0.00507477	0.00502411	0.00460123	0.00457764	0.00467707	0.00472932	0.00577264	0.00493732
	EIG60	ssGBLUP	0.826983	0.828068	0.830649	0.833226	0.83485	0.836966	0.839055	0.82293	0.831591		EIG60	ssGBLUP	0.978744	0.978926	0.978624	0.977455	0.976411	0.975175	0.9736	0.977896	0.977104
		SE	0.00524183	0.00517298	0.00502283	0.00504083	0.00503507	0.00503775	0.00490808	0.0021825	0.00470523			SE	0.00480569	0.00475107	0.00469937	0.00492704	0.00504157	0.00514412	0.00540181	0.00540134	0.0050215
	EIG70	ssGBLUP	0.836397	0.83788	0.841649	0.84599	0.848327	0.8509	0.853865	0.838384	0.844174		EIG70	ssGBLUP	0.98173	0.982018	0.982017	0.980994	0.979937	0.978619	0.977017	0.981994	0.980541
		SE	0.00494075	0.00492489	0.004952	0.00480715	0.00467929	0.00456429	0.00448417	0.00480573	0.00476978			SE	0.00466213	0.00462221	0.00483466	0.00490611	0.00496087	0.0049446	0.00488844	0.00464825	0.00480841
	EIG80	ssGBLUP	0.854214	0.855949	0.860995	0.867773	0.87113	0.874611	0.878425	0.85925	0.865293		EIG80	ssGBLUP	0.990332	0.990979	0.991659	0.991563	0.990766	0.989703	0.988278	0.991405	0.990586
		SE	0.00404667	0.00399591	0.00382696	0.0035268	0.00340647	0.00319974	0.00311691	0.00384291	0.0036203			SE	0.00493861	0.00493724	0.00506896	0.00495603	0.00485107	0.00485044	0.00474719	0.00504851	0.00492476
	EIG90	ssGBLUP	0.885733	0.888001	0.893007	0.901375	0.905965	0.910529	0.914716	0.8957	0.899378		EIG90	ssGBLUP	1.00014	1.00114	1.00194	1.0034	1.0034	1.0024	1.00105	1.00243	1.00199
		SE	0.00365904	0.0034549	0.00341526	0.00305512	0.00292155	0.00274363	0.00263352	0.00333369	0.00315209			SE	0.00394918	0.00381695	0.00404105	0.00384657	0.00403496	0.00408191	0.00433596	0.00381617	0.00399034
	EIG95	ssGBLUP	0.916099	0.918345	0.923304	0.930976	0.935322	0.939832	0.943709	0.929707	0.929662		EIG95	ssGBLUP	1.00816	1.00909	1.01047	1.01178	1.01159	1.01084	1.00936	1.0116	1.01036
		SE	0.00298319	0.00277018	0.00277001	0.0024694	0.00234691	0.00222772	0.00211491	0.00265906	0.00254267			SE	0.00418779	0.00408106	0.00425801	0.00397691	0.00382857	0.00384706	0.00382521	0.00395001	0.00399433
	EIG98	ssGBLUP	0.944799	0.947027	0.951256	0.957438	0.960834	0.964294	0.967211	0.959233	0.956512		EIG98	ssGBLUP	1.01064	1.01158	1.01231	1.01322	1.01284	1.01219	1.01078	1.01303	1.01207
		SE	0.00219429	0.00202249	0.00193825	0.00170739	0.0016242	0.00152198	0.00140729	0.00163759	0.00175668			SE	0.00463634	0.0045121	0.00457912	0.00440893	0.0041383	0.00395604	0.00398469	0.0042755	0.00431138
	EIG99	ssGBLUP	0.959433	0.961433	0.964994	0.97014	0.972633	0.97521	0.977471	0.972359	0.969209		EIG99	ssGBLUP	1.01018	1.01087	1.01117	1.01153	1.01078	1.00979	1.0084	1.01087	1.01045
		SE	0.00169233	0.0015175	0.00144902	0.00118635	0.0011033	0.00100075	0.000944095	0.00113223	0.0012532			SE	0.00368754	0.00362061	0.00361834	0.00336501	0.00321852	0.00299524	0.002921	0.00328085	0.00333839
	All	ssGBLUP	0.970104	0.971776	0.975068	0.979119	0.981071	0.982979	0.98454	0.981274	0.978241		All	ssGBLUP	1.00731	1.00771	1.00769	1.0071	1.00677	1.00551	1.00445	1.00668	1.00665
		SE	0.00130077	0.00113913	0.00107472	0.000844286	0.000782926	0.000701057	0.000658325	0.000794873	0.000912011			SE	0.00312044	0.00311091	0.0030047	0.00275167	0.00265995	0.00247727	0.00238913	0.00268615	0.00277503

## Sheet: PBLUP
	PBLUP	Prediction accuracy	b1
	Ne20Q200H30	0.48 (0.05)	0.60 (0.05)
	Ne20Q200H90	0.62 (0.05)	0.97 (0.02)
	Ne20Q200H99	0.67 (0.02)	0.97 (0.02)
	Ne20Q2000H30	0.46 (0.08)	0.95 (0.07)
	Ne20Q2000H90	0.67 (0.03)	0.93 (0.03)
	Ne20Q2000H99	0.66 (0.02)	1.00 (0.01)
	Ne200Q200H30	0.50 (0.01)	0.98 (0.03)
	Ne200Q200H90	0.71 (0.01)	1.01 (0.01)
	Ne200Q200H99	0.69 (0.01)	1.00 (0.00)
	Ne200Q2000H30	0.54 (0.01)	0.99 (0.02)
	Ne200Q2000H90	0.68 (0.00)	1.01 (0.01)
	Ne200Q2000H99	0.72 (0.01)	0.99 (0.00)
